# Supplementary material for: Pharmacogenetics of Osteoporosis: A Pathway Analysis of the Genetic Influence on the Effects of Antiresorptive Drugs
Source: Pharmaceutics. 2022 Apr 2;14(4):776. doi: 10.3390/pharmaceutics14040776 (PMC9032991; doi:10.3390/pharmaceutics14040776)
Supplement: Supplementary file 1 [file pharmaceutics-14-00776-s001.zip]

Archive with 1 entries (1 files):
- pharmaceutics-1647011-supplementary.pdf
